# Supplementary material for: Development and accuracy evaluation of a new loop-mediated isothermal amplification assay targeting the HSP70 gene for the diagnosis of cutaneous leishmaniasis
Source: PLoS One. 2024 Aug 22;19(8):e0306967. doi: 10.1371/journal.pone.0306967 (PMC11340985; doi:10.1371/journal.pone.0306967)
Supplement: S1 Table — (XLSX) [file pone.0306967.s001.xlsx]

## Sheet: Plan1
Code	Age (Years)	Gender	Lesion type	Symptoms onset (months)	Number of skin lesions	Size of the lesion (mm)	Location lesion	mucosal lesion	Imprint	Culture	kDNA-qPCR	hsp70-LAMP	Load parasite (number of Leishmania parasites/μg of tissue DNA)	Classification regarding parasite load	Diagnosis
1	14	M	Plaque	2	4	28x11	hands	0	0	0	0	0	0	0	Sporotrichosis
2	58	M	Plaque	5	5	25x12	leg	0	0	0	1	1	0.0658196	low	LCL
4	20	F	ulcer	2	3	33X22	arm	0	0	0	0	0	0	0	Sporotrichosis
5	77	F	Plaque	1	2	24X24	arm	0	0	0	0	0	0	0	Skin cancer
6	59	F	ulcer	5	1	24x21	leg	0	0	1	1	1	2.27373	low	LCL
7	20	M	ulcer	4	2	20x13	leg	0	0	1	1	1	0.659533	low	LCL
8	56	M	ulcer	5	1	40x20	arm	0	1	1	1	1	78.5551	high	LCL
9	17	M	ulcer	3	1	16x10	leg	0	0	1	1	1	0.507172	low	LCL
10	47	F	Plaque	1	1	22x14	head	0	0	0	0	0	0	0	Sporotrichosis
11	73	M	ulcer	7	1	30x17	leg	0	0	0	0	0	0	0	venous ulcer
12	51	M	ulcer	10	1	37x32	leg	0	0	0	1	1	0.788249	low	LCL
13	50	M	ulcer	1	1	13x13	foot	0	1	1	1	1	218.974	high	LCL
14	22	M	ulcer	6	1	55x50	leg	0	0	0	1	1	113.833	high	LCL
16	54	M	ulcer	6	11	12x8	hands	0	0	1	1	1	9.27725	low	LCD
17	27	F	ulcer	13	1	12x11	thorax	0	0	1	1	1	3.93434	low	LCL
18	24	M	ulcer	2	2	8x6	foot	0	0	0	1	1	0.0673237	low	LCL
19	70	M	ulcer	1	1	50x32	leg	0	1	1	1	1	40.541	high	LCL
20	59	M	ulcer	4	1	69x32	leg	0	0	0	1	1	1.6562	low	LCL
21	8	M	ulcer	1	1	25x20	arm	0	0	0	0	0	0	0	Sporotrichosis
22	65	F	ulcer	22	1	18x16	arm	0	0	0	0	0	0	0	Skin cancer
23	44	M	ulcer	3	1	8x5	thorax	0	0	0	1	1	0.389386	low	LCL
24	5	F	ulcer	7	2	22x11	leg	0	0	0	1	1	0.413332	low	LCL
25	65	M	ulcer	3	2	65x41	leg	0	0	0	1	1	23.1508	high	LCL
26	10	F	Plaque	3	6	NA	leg	0	0	0	0	0	0	0	Sporotrichosis
27	30	F	plaque	2	1	NA	head	0	1	0	1	1	1.3452	low	LCL
28	53	M	ulcer	10	1	30x29	leg	0	0	0	0	0	0	0	venous ulcer
29	39	F	ulcer	7	1	22x18	arm	0	0	0	1	1	1.47775	low	LCL
30	56	F	ulcer	5	1	41x40	arm	0	0	0	1	1	1.69293	low	LCL
31	57	M	ulcer	10	1	38x23	thorax	0	1	1	1	1	396.213	high	LCL
32	51	F	ulcer	4	1	20x13	leg	0	0	0	1	1	0.50835	low	LCL
33	12	M	Plaque	2	1	21x19	arm	0	0	0	0	0	0	0	Sporotrichosis
34	52	F	ulcer	5	15	66x29	arm	0	0	0	1	1	0.0581142	low	LCD
35	43	M	ulcer	30	1	25X20	foot	0	0	0	0	0	0	0	Unknown etiology
36	43	F	ulcer	1	1	16X15	leg	0	0	0	0	0	0	0	Traumatic ulcer
37	56	M	ulcer	3	1	78x55	leg	0	0	1	1	1	9.83782	low	LCL
38	56	F	ulcer	2	1	37x26	leg	0	0	1	1	0	2.39435	low	LCL
39	50	F	ulcer	48	1	NA	leg	0	0	0	0	0	0	0	venous ulcer
40	63	M	ulcer	24	1	108x90	arm	0	0	0	0	0	0	0	Sporotrichosis
41	26	M	ulcer	2	1	29X27	leg	0	0	1	1	1	9.56063	low	LCL
42	58	M	ulcer	3	1	10X15	arm	0	1	1	1	1	1303.75	high	LCL
43	65	M	Plaque	22	1	95X70	leg	0	0	0	0	0	0	0	Unknown etiology
44	44	M	ulcer	3	1	35x22	foot	0	0	0	1	1	0.0549358	low	LCL
45	58	M	ulcer	3	1	13x13	arm	0	0	1	1	1	1.78313	low	LCL
46	30	M	ulcer	1	1	25X21	leg	0	0	0	1	0	0.246372	low	LCL
47	75	M	ulcer	1	1	15X13	arm	0	1	1	1	1	42.34	high	LCL
48	54	M	ulcer	92	1	20X20	arm	0	0	0	0	0	0	0	skin cancer
49	63	F	ulcer	24	1	15x11	thorax	0	0	1	1	0	2.56029	low	LCL
50	54	F	ulcer	6	1	29x25	leg	0	0	0	0	0	0	0	stasis ulcer
51	74	M	ulcer	6	1	50X41	arm	0	0	0	0	0	0	0	Skin cancer
52	68	M	ulcer	10	1	27X25	arm	0	0	0	1	0	29.6668	high	LCL
53	48	M	ulcer	15	1	73X55	leg	0	0	0	0	0	0	0	Sporotrichosis
54	74	M	ulcer	70	1	NA	head	1	0	0	1	1	0.0439505	low	LCM
55	80	M	ulcer	7	1	3x3	foot	0	0	0	0	0	0	0	Unknown etiology
56	3	F	ulcer	2	1	19x6	head	0	0	0	0	0	0	0	Sporotrichosis
57	58	M	ulcer	1	1	9x6	arm	0	0	1	1	1	1.45854	low	LCL
59	23	M	ulcer	2	1	15x13	leg	0	0	0	1	1	0.0614094	low	LCL
60	66	F	ulcer	4	2	21x13	head	0	0	0	0	0	0	0	Unknown etiology
61	60	M	ulcer	2	1	20x15	arm	1	0	1	1	1	0.021702	low	LCM
62	49	M	ulcer	7	1	14X13	arm	0	0	1	1	1	0.0696665	low	LCL
63	54	M	ulcer	3	2	8x6	arm	0	0	0	1	1	0.86692	low	LCL
64	34	M	ulcer	8	3	25X25	arm	0	0	0	1	0	2.82029	low	LCL
65	47	M	ulcer	6	1	44x40	leg	0	0	0	0	0	0	0	Sporotrichosis
66	69	M	ulcer	2	1	14X8	arm	0	0	0	1	1	0.81164	low	LCL
69	27	M	ulcer	4	2	10X9	hands	0	0	0	1	1	0.487724	low	LCL
70	65	M	ulcer	8	1	31X18	foot	0	0	0	1	1	9.12082	low	LCL
72	43	M	ulcer	2	1	21x18	leg	0	0	1	1	1	7.34416	low	LCL
73	75	M	ulcer	4	1	15x12	leg	0	0	0	1	1	1.29133	low	LCL
74	79	M	ulcer	7	1	35x20	arm	0	0	0	0	0	0	0	Sporotrichosis
75	35	F	ulcer	12	3	11x11	thorax	0	0	0	0	0	0	0	lipoid necrobiosis
76	69	F	Plaque	18	2	NA	arm	0	0	0	0	0	0	0	Keratoacanthoma
77	27	F	ulcer	2	1	25x11	arm	0	0	0	0	0	0	0	Sporotrichosis
78	66	F	ulcer	8	2	140x120	leg	0	0	0	0	0	0	0	venous ulcer
79	51	M	ulcer	8	1	48x26	head	0	1	0	1	1	8.22726	low	LCL
80	61	F	ulcer	5	2	104X113	leg	0	0	1	1	0	0.280903	low	LCL
81	82	F	ulcer	5	1	34X25	foot	0	0	0	0	0	0	0	venous ulcer
82	20	F	ulcer	3	1	13x12	arm	0	0	0	1	1	3.27271	low	LCL
83	31	M	ulcer	1	1	33X32	leg	0	0	0	1	0	16.9957	low	LCL
85	45	M	ulcer	1	1	110X70	arm	0	0	0	0	0	0	0	skin mycosis
86	63	M	ulcer	4	2	53x40	leg	0	1	1	1	1	70.2306	high	LCL
87	37	F	ulcer	2	1	16x14	leg	0	0	0	0	0	0	0	Sporotrichosis
88	65	F	ulcer	1	2	21x12	leg	0	0	1	1	1	55.2338	high	LCL
89	41	F	ulcer	3	2	34x26	foot	0	1	1	1	0	12.5625	high	LCL
90	77	F	ulcer	1	1	10x8	thorax	0	1	1	1	1	43.121	high	LCL
91	43	M	ulcer	8	3	25x23	leg	0	1	1	1	1	8.0727	low	LCL
92	71	F	ulcer	4	3	35x27	arm	0	0	0	1	1	32.3807	high	LCL
93	29	F	ulcer	4	2	32X15	foot	0	0	0	1	1	3.68067	low	LCL
94	31	M	ulcer	5	1	18x11	arm	0	0	0	1	1	0.728141	low	LCL
95	84	F	ulcer	4	5	4x4	arm	0	0	0	0	0	0	0	Sporotrichosis
96	61	M	ulcer	8	3	53x47	leg	0	0	0	0	0	0	0	stasis ulcer
97	79	F	ulcer	3	1	26x19	leg	0	0	1	1	1	16.255	high	LCL
98	46	F	ulcer	1	1	12x7	thorax	0	1	1	1	1	69.3571	high	LCL
99	77	M	ulcer	6	1	22x12	leg	1	0	0	1	1	0.0980809	low	LCM
100	53	M	ulcer	10	1	27x7	head	0	0	1	1	1	0.356034	low	LCL
101	57	F	ulcer	2	1	6x6	arm	0	0	0	0	0	0	0	Unknown etiology
102	64	M	ulcer	8	1	34x28	foot	0	0	0	0	0	0	0	Skin cancer
103	58	M	ulcer	1	2	25x17	leg	0	0	0	0	0	0	0	Unknown etiology
104	47	M	ulcer	2	1	27x17	leg	0	0	0	0	0	0	0	Unknown etiology
110	55	M	ulcer	3	1	30x21	arm	0	0	0	0	0	0	0	Unknown etiology
111	42	F	ulcer	7	1	28x23	thorax	0	0	0	0	0	0	0	chronic dermatitis
112+A2:A101	78	F	ulcer	3	2	46x26	leg	0	0	0	0	0	0	0	Sporotrichosis
